# Supplementary material for: Parental perception of treatment options for mucopolysaccharidosis: a survey to bridge the gap for personalized medicine
Source: Orphanet J Rare Dis. 2025 Jan 24;20:36. doi: 10.1186/s13023-025-03549-y (PMC11762465; doi:10.1186/s13023-025-03549-y)
Supplement: Supplementary file 1 — Additional file 1. [file 13023_2025_3549_MOESM1_ESM.xlsx]

## Sheet: MPS Parent Survey_engl
	Section 1: Parent Characteristics
	I am a parent of a patient with MPS
□	father
□	mother
	How old are you?
□	_____ (age)
	What is your gender?
□	Female
□	Male
□	Other
	Which geography are you from?
□	Europe
□	NorAM
□	LatAM
□	Africa
□	APAC
	Are you currently employed?
□	no
□	yes (please specify: job category, self-employed or employed etc.)__________
	What type of health coverage does your affected child has?
□	Employer-based
□	Privately purchased by a parent
□	Medicaid
□	Other public
□	They do not currently have health coverage
□	Other, please specify: _____
	What is the highest level of education you have received?
□	Middle school
□	High school diploma or GED
□	Some college
□	Bachelor’s degree
□	Graduate studies
□	No formal schooling
	What is the geographic ancestry of your affected child? (select all that apply)
□	American Indian or Alaska Native
□	Asian
□	Black or African American
□	Native Hawaiian or Other Pacific Islander
□	White
□	Other, please specify: _____
	Section 2: Patient Characteristics
	Diagnose of MPS affected child/children
□	Type I (Hurler, Hurler-Scheie, or Scheie Syndrome)
□	Type II (Hunter Syndrome)
□	Type III (Sanfilippo Syndrome)
□	Type IV (Morquio Syndrome)
□	Type VI (Maroteaux-Lamy Syndrome)
□	Type VII (Sly Syndrome)
□	Type IX (Natowicz Syndrome)
	Number of children
□	total number
□	children with MPS
□	unaffected children
	Age at diagnose
□	______ (months)
	Current age of child/children affected und unaffected
□	_____ (years)
	Has the child neuronocognitive involvement (progressive neurodegneration, abnormal behaviour etc.)
□	yes
□	no
	Main medical problem/handicap of the child
□	please specify: _______ (e.g.: bone and joint, behavior and neurodegeneration etc.)
	Current (or previous) therapy of the child
□	Enzyme replacement therapy (specify treatment duration: ongoing, since…?)
□	Hematopoietic stem cell transplant (date?)
□	Gene therapy (date?)
□	Other, please specify: _______
	Concomitant medication?
□	none
□	Please specify: _____________
	Personal perception of treatment effects
□	significant improvement
□	marginal improvement
□	unchanged situation
□	marginal detoriation
□
	Section 3: Parental Perception
	Where do you get information about treatment options?
□	Physicians
□	Patient organizations (such as the National MPS Society)
□	Other parents of MPS patients
□	pubmed.com
□	Clinicaltrials.gov
□	Other, please specify:_____
	What is your opinion on enzyme replacement therapy
□	very beneficial
□	slightly beneficial
□	neither beneficial nor harmful
□	slightly harmful
□	very harmful
	What is your opinion on haematopoetic stem cell therapy
□	very beneficial
□	slightly beneficial
□	neither beneficial nor harmful
□	slightly harmful
□	very harmful
	What is your opinion on gene therapy
□	very beneficial
□	slightly beneficial
□	neither beneficial nor harmful
□	slightly harmful
□	very harmful
	What is your opinion on individual treatment trials with already approved drugs for other diseases (e.g. Anakinra, Adalimumab, Abatacept, Cladribine)
□	very beneficial
□	slightly beneficial
□	neither beneficial nor harmful
□	slightly harmful
□	very harmful
	Imagine your child suffers from MPS-associated aggressive and abnormal behavior, sleep disturbance and cognitive decline with an increased need for parental care. The current symptoms are mild in severity but clearly substantially progressive.
	How likely would you choose enzyme replacement therapy (ERT) for your child if it comes with the below described characteristics?	Extremely unlikely	Somewhat unlikely	Neither likely nor unlikely	Somewhat likely	Extremely likely
	The treatment with enzyme replacement therapy can improve respiratory symptoms (e.g.: apnea/hypopnea, upper airway infections, pulmonary function) reduce hepatosplenomegaly and improve the overall quality of life. Overall, enzyme replacement therapy has the ability to improve the somatic symptoms, but does not cross the blood-brain barrier in order to address symptoms of the central nervous syste…	□	□	□	□	□
	How likely would you choose haematopoetic stem cell therapy for your child?	Extremely unlikely	Somewhat unlikely	Neither likely nor unlikely	Somewhat likely	Extremely likely
	The treatment with hematopoietic stem cell transplantation is a single procedure - requiring about 3-6 months of recovery and a suitable donor. Donor cells from hematopoietic stem cell transplantation can cross the blood-brain barrier and can lead to a complete or almost complete stop of disease progression, including behavior and cognition, but already manifest handicaps cannot significantly be …	□	□	□	□	□
	How likely would you enrolle your child in a phase I clinical trial (to determine safety) for gene therapy?	Extremely unlikely	Somewhat unlikely	Neither likely nor unlikely	Somewhat likely	Extremely likely
	Gene therapy uses carriers called 'vectors' to deliver genes to tissues where they are needed. The safety and effectiveness of a variety of different gene therapy vectors is currently under investigation. Gene therapy should be a one-time permanent treatment without any additional costs or high mortality and morbidity. Gene therapy offers a complete stop of disease progression, including symptoms…	□	□	□	□	□
	How likely would you enrolle your child in individual treatment trials with already approved antiinflammatory drugs as (adjuvant) therapy (e.g. anakinra, adalimumab, abatacept, cladribine)?	Extremely unlikely	Somewhat unlikely	Neither likely nor unlikely	Somewhat likely	Extremely likely
	Most of these anti-inflammatory drugs need a daily sub cutaneous (SC) administration. This therapy is currently under investigation for MPS and might be a valuable treatment approach for these patients, as several inflammatory markers are elevated. Preclinical data and some case studies have already reported positive results. These antiinflammatory drugs are already approved (generally more than …	□	□	□	□	□
	Imagine your child suffers from MPS associated with skeletal abnormalities (dysostosis multiplex), short stature, gait disorder, lack of energy and endurance. Sooner or later your child requires a wheelchair and even more parental care. The current symptoms are mild in severity but clearly substantially progressive.
	How likely would you be to choose enzyme replacement therapy (ERT) for your child if it comes with the below-described characteristics?	Extremely unlikely	Somewhat unlikely	Neither likely nor unlikely	Somewhat likely	Extremely likely
	The treatment with enzyme replacement therapy can improve respiratory symptoms (e.g.: apnea/hypopnea, upper airway infections, pulmonary function) reduce hepatosplenomegaly and improve the overall quality of life. Overall, enzyme replacement therapy has the ability to improve the somatic symptoms, but does not cross the blood-brain barrier in order to address symptoms of the central nervous syste…	□	□	□	□	□
	How likely would you be to choose haematopoetic stem cell therapy for your child?	Extremely unlikely	Somewhat unlikely	Neither likely nor unlikely	Somewhat likely	Extremely likely
	The treatment with hematopoietic stem cell transplantation is a single procedure - requiring about 3-6 months of recovery and a suitable donor. Donor cells from hematopoietic stem cell transplantation can cross the blood brain barrier and can lead to a complete or almost complete stop of disease progression, including behavior and cognition, but already manifest handicaps cannot significantly be …	□	□	□	□	□
	How likely would you be to enroll your child in a phase I clinical trial (to determine safety) for gene therapy?	Extremely unlikely	Somewhat unlikely	Neither likely nor unlikely	Somewhat likely	Extremely likely
	Gene therapy uses carriers called 'vectors' to deliver genes to tissues where they are needed. The safety and effectiveness of a variety of different gene therapy vectors is currently under investigation. Gene therapy should be a one-time permanent treatment without any additional costs or high mortality and morbidity. Gene therapy offers a complete stop of disease progression, including symptoms…	□	□	□	□	□
	How likely would you be to enroll your child in an individual treatment trial with an approved anti-inflammatory drug as (adjuvant) therapy (e.g. anakinra, adalimumab, abatacept, cladribine)?	Extremely unlikely	Somewhat unlikely	Neither likely nor unlikely	Somewhat likely	Extremely likely
	Most of these anti-inflammatory drugs need a daily sub cutaneous (SC) administration. This therapy is currently under investigation for MPS and might be a valuable treatment approach for these patients, as several inflammatory markers are elevated. Preclinical data and some case studies have already reported positive results. These antiinflammatory drugs are already approved (generally more than …	□	□	□	□	□
	Section 4: Weighing of potential potential adverse effects against expected benefits
	Imagine your child suffers from MPS-associated aggressive and abnormal behavior, sleep disturbance and cognitive decline with an increased need for parental care. The current symptoms are mild in severity but clearly substantially progressive. There is a chance of 50% for obtaining stabilization and no further progression of these manifestations. How likely would you be to accept the following ri…	Extremely unlikely	Somewhat unlikely	Neither likely nor unlikely	Somewhat likely	Extremely likely
		□	□	□	□	□
	mild infections	□	□	□	□	□
	severe infections	□	□	□	□	□
	hypertension	□	□	□	□	□
	injection site reaction	□	□	□	□	□
	any drug related hospitalization	□	□	□	□	□
	severe blood/ lympathic events (e.g. lymphoma)
	Imagine your child suffers from MPS associated with skeletal abnormalities (dystosis multiplex), short stature, gait disorder, lack of energy and endurance. Sooner or later your child requires a wheelchair and even more parental care. The current symptoms are mild in severity but clearly substantially progressive. There is a chance of 50% for obtaining stabilization and no further progression of …	Extremely unlikely	Somewhat unlikely	Neither likely nor unlikely	Somewhat likely	Extremely likely
	mild infections	□	□	□	□	□
	severe infections	□	□	□	□	□
	hypertension	□	□	□	□	□
	injection site reaction	□	□	□	□	□
	any drug related hospitalization	□	□	□	□	□
	severe blood/ lympathic events (e.g. lymphoma)	□	□	□	□	□

## Sheet: MPS Parent Survey_de
	Teil 1: Eltern Charakteristik
	Ich bin ein Elternteil eines Patienten mit MPS
□	Vater
□	Mutter
	Alter
□	__________ (Jahre)
	Geschlecht
□	weiblich
□	männlich
□	divers
	In welcher geographischen Region leben Sie und Ihr Kind derzeit?
□	Europa
□	Nordamerika
□	Lateinamerika
□	Afrika
□	APAC (Asien Pazifik)
	Kommen Sie derzeit einer Beschäftigung nach?
□	nein
□	ja (bitte spezifizieren: Jobkategorie, selbstständig oder angestellt)___________
	Welche Art von Krankenversicherung weißt Ihr betroffenes Kind auf
□	Betriebskrankenkasse
□	private Zusatzversicherung
□	Sozialversicherung der Selbstständigen
□	Andere, bitte spezifizieren: _____
	Was ist der höchste Ausbildungsgrad den Sie erreicht haben?
□	Pflichtschule
□	Matura / Abitur
□	abgeschlossene Lehrausbildung
□	Bachelor Abschluss
□	Master Abschluss (=Mag./ Dipl.Ing)
□	weiterführendes Studium (PhD etc.)
□	keine formale Schulbildung
	Was ist die geographische Abstammung Ihres betroffenen Kindes? (bitte alle zutreffenden auswählen)
□	Indianer (american indian) oder Eskimo (alaska native)
□	asiatisch
□	schwarz oder Afroamerikaner
□	hawaiianisch/pazifischem Inselhintergrund
□	weiß
□	anderes, bitte spezifizieren: _____
	Teil 2: Patienten Charakteristik
	MPS Form des betroffenen Kindes
□	Type I (Morbus Hurler, Hurler-Scheie, Scheie)
□	Type II (Morbus Hunter)
□	Type III (Morbus Sanfilippo)
□	Type IV (Morbus Morquio)
□	Type VI (Morbus Maroteaux-Lamy)
□	Type VII (Morbus Sly)
□	Type IX (Morbus Natowicz)
	Anzahl der Kinder
□	Gesamtzahl der eigenen Kinder: ______
□	Anzahl der Kinder mit MPS: ______
□	Anzahl der nicht betroffnen Kinder : _____
	Alter bei der Diagnose
□	______ (Monate)
	Aktuelles Alter des betroffenen Kindes
□	_____ (Jahre)
	Involvierung des Zentralnervensystems (progressive Neurodegeneration, abnormales Verhalten etc.)
□	ja
□	nein
	Klinische Hauptsymptomatik
□	Bitte spezifizieren (z.B.: Knochen und Gelenke, Verhalten and Neurodegeneration etc.): __________________________
	Aktuelle (oder vorherige) Therapien des Kindes
□	Enzymersatztherapie (bitte angeben: Behandlungsdauer, -beginn, -ende)
□	Stammzelltherapie (bitte angeben: Datum)
□	Gentherapie (bitte angeben: Datum)
□	andere, bitte spezifizieren: _______
	Aktuelle Begleitmedikation des Kindes
□	keine
□	Bitte spezifizieren: __________________________
	Persönliches Empfinden zur Wirksamkeit der Therapie(n)
□	signifikante Verbesserung
□	geringe Verbesserung
□	unveränderte Situation
□	geringe Verschlechterung
□	signifikante Verschlechterung
	Section 3: Elterliche Perzeption
	Woher nehmen Sie Information und Updates zu Behandlunsgmöglichkeiten in MPS?
□	Ärzte
□	Patientenorganisation (z.B.: MPS Austria)
□	ander betroffene Eltern und Patienten
□	pubmed.com
□	clinicaltrials.gov
□	andere, bitte spezifizieren: _______
	Ihre persönliche Einschätzung zur Enzymersatztherapie
□	sehr vorteilhaft
□	etwas vorteilhaft
□	weder vorteilhaft noch nachteilig
□	etwas nachteilig
□	sehr nachteilig
□	andere, bitte spezifizieren: _______
	Ihre persönliche Einschätzung zur Stammzelltherapie
□	sehr vorteilhaft
□	etwas vorteilhaft
□	weder vorteilhaft noch nachteilig
□	etwas nachteilig
□	sehr nachteilig
□	andere, bitte spezifizieren: _______
	Ihre persönliche Einschätzung zur Gentherapie
□	sehr vorteilhaft
□	etwas vorteilhaft
□	weder vorteilhaft noch nachteilig
□	etwas nachteilig
□	sehr nachteilig
□	andere, bitte spezifizieren: _______
	Ihre persönliche Einschätzung zu individuellen Heilversuchen mit bereits zugelassenen Medikamenten für andere Krankheiten (z.B.: Kineret ©, Humira © etc.)
□	sehr vorteilhaft
□	etwas vorteilhaft
□	weder vorteilhaft noch nachteilig
□	etwas nachteilig
□	sehr nachteilig
□	andere, bitte spezifizieren: _______
	Stellen Sie sich vor, Ihr Kind leidet an MPS-assoziiertem aggressivem und abnormalem Verhalten, Schlafstörungen und kognitivem Verfall mit einem erhöhten Bedarf an elterlicher Fürsorge. Die aktuelle Symptomatik ist mild, aber deutlich und substantiell fortschreitend.
	Wie wahrscheinlich würden Sie sich für eine Enzymersatztherapie bei Ihrem Kind entscheiden?	sehr unwahrscheinlich	eher unwahrscheinlich	weder noch	eher wahrscheinlich	sehr wahrscheinlich
	Die Behandlung mit einer Enzymersatztherapie kann die respiratorischen Symptome verbessern (z. B. Apnoe/Hypopnoe, Infektionen der oberen Atemwege, Lungenfunktion), Hepatosplenomegalie (Vergrößerte Leber und Milz) reduzieren und die allgemeine Lebensqualität zu steigern Insgesamt hat die Enzymersatztherapie die Fähigkeit die somatische Symptomatik zu verbessern, überschreitet jedoch nicht die Blut…	□	□	□	□	□
	Wie wahrscheinlich würden Sie sich für eine Stammzellherapie bei Ihrem Kind entscheiden?	sehr unwahrscheinlich	eher unwahrscheinlich	weder noch	eher wahrscheinlich	sehr wahrscheinlich
	Die Behandlung mit hämatopoetischer Stammzelltransplantation ist ein einmaliges Verfahren, das etwa 3-6 Monate Genesung und einen geeigneten Spender erfordert. Spenderzellen aus der Stammzelltherapie können die Blut-Hirn-Schranke überwinden und zu einem vollständigen oder nahezu vollständigen Stopp des Krankheitsverlaufs, einschließlich Verhalten und Kognition, führen. Jedoch bereits bestehende m…	□	□	□	□	□
	Wie wahrscheinlich würden Sie Ihr Kind an einer Gentherapie-Studie (Phase I, Sicherheitsstudie) teilnehmen lassen?	sehr unwahrscheinlich	eher unwahrscheinlich	weder noch	eher wahrscheinlich	sehr wahrscheinlich
	Bei der Gentherapie kommen Träger zum Einsatz, welche als „Vektoren“ bezeichnet werden, um Gene in das Zielgewebe zu bringen. Die Sicherheit und Wirksamkeit einer Vielzahl unterschiedlicher Gentherapievektoren wird derzeit untersucht. Die Gentherapie sollte eine einmalige und dauerhafte Behandlung ohne zusätzlichen Kosten oder hoher Mortalität/ Morbidität sein. Die Gentherapie bietet einen vollst…	□	□	□	□	□
	Wie wahrscheinlich würden Sie Ihr Kind an individuellen Heilversuchen mit bereits zugelassenen entzündungshemmenden Medikamenten (z.B.: Kineret ©, Humira © etc.) teilnehmen lassen?	sehr unwahrscheinlich	eher unwahrscheinlich	weder noch	eher wahrscheinlich	sehr wahrscheinlich
	Die meisten dieser entzündungshemmenden Arzneimittel müssen täglich subkutan (s.c.) verabreicht werden. Diese Therapie Strategie wird derzeit für MPS untersucht und könnte ein wertvoller Behandlungsansatz für MPS Patienten sein, zumal verschiedene Entzündungsmarker stetig erhöht sind. Präklinische Daten und einige Fallstudien haben bereits positive Ergebnisse gemeldet. Diese entzündungshemmenden …	□	□	□	□	□
	Stellen Sie sich vor, Ihr Kind leidet an MPS in Verbindung mit Skelettanomalien (Dystosis Multiplex), Kleinwuchs, Gangstörungen, Energie- und Ausdauermangel. Früher oder später benötigt Ihr Kind einen Rollstuhl und noch mehr elterliche Fürsorge. Die aktuelle Symptomatik ist mild, aber deutlich und substantiell fortschreitend.
	Wie wahrscheinlich würden Sie sich für eine Enzymersatztherapie bei Ihrem Kind entscheiden?	sehr unwahrscheinlich	eher unwahrscheinlich	weder noch	eher wahrscheinlich	sehr wahrscheinlich
	Die Behandlung mit einer Enzymersatztherapie kann die respiratorischen Symptome verbessern (z. B. Apnoe/Hypopnoe, Infektionen der oberen Atemwege, Lungenfunktion), Hepatosplenomegalie (Vergrößerte Leber und Milz) reduzieren und die allgemeine Lebensqualität zu steigern Insgesamt hat die Enzymersatztherapie die Fähigkeit die somatische Symptomatik zu verbessern, überschreitet jedoch nicht die Blut…	□	□	□	□	□
	Wie wahrscheinlich würden Sie sich für eine Stammzellherapie bei Ihrem Kind entscheiden?	sehr unwahrscheinlich	eher unwahrscheinlich	weder noch	eher wahrscheinlich	sehr wahrscheinlich
	Die Behandlung mit hämatopoetischer Stammzelltransplantation ist ein einmaliges Verfahren, das etwa 3-6 Monate Genesung und einen geeigneten Spender erfordert. Spenderzellen aus der Stammzelltherapie können die Blut-Hirn-Schranke überwinden und zu einem vollständigen oder nahezu vollständigen Stopp des Krankheitsverlaufs, einschließlich Verhalten und Kognition, führen. Jedoch bereits bestehende m…	□	□	□	□	□
	Wie wahrscheinlich würden Sie Ihr Kind an einer Gentherapie-Studie (Phase I, Sicherheitsstudie) teilnehmen lassen?	sehr unwahrscheinlich	eher unwahrscheinlich	weder noch	eher wahrscheinlich	sehr wahrscheinlich
	Bei der Gentherapie kommen Träger zum Einsatz, welche als „Vektoren“ bezeichnet werden, um Gene in das Zielgewebe zu bringen. Die Sicherheit und Wirksamkeit einer Vielzahl unterschiedlicher Gentherapievektoren wird derzeit untersucht. Die Gentherapie sollte eine einmalige und dauerhafte Behandlung ohne zusätzlichen Kosten oder hoher Mortalität/ Morbidität sein. Die Gentherapie bietet einen vollst…	□	□	□	□	□
	Wie wahrscheinlich würden Sie Ihr Kind an individuellen Heilversuchen mit bereits zugelassenen entzündungshemmenden Medikamenten (z.B.: Kineret ©, Humira © etc.) teilnehmen lassen?	sehr unwahrscheinlich	eher unwahrscheinlich	weder noch	eher wahrscheinlich	sehr wahrscheinlich
	Die meisten dieser entzündungshemmenden Arzneimittel müssen täglich subkutan (s.c.) verabreicht werden. Diese Therapie Strategie wird derzeit für MPS untersucht und könnte ein wertvoller Behandlungsansatz für MPS Patienten sein, zumal verschiedene Entzündungsmarker stetig erhöht sind. Präklinische Daten und einige Fallstudien haben bereits positive Ergebnisse gemeldet. Diese entzündungshemmenden …	□	□	□	□	□
	Section 4: Gewichtung - Vorteile vs. Risiken
	Stellen Sie sich vor, Ihr Kind leidet an MPS-assoziiertem aggressivem und abnormalem Verhalten, Schlafstörungen und Verschlechterung der kognitiven Leistungsfähigkeit mit einem erhöhten Bedarf an elterlicher Fürsorge. Die aktuelle Symptomatik ist mild, aber deutlich und substantiell fortschreitend. Es besteht eine Chance von 50 %, dass eine Stabilisierung und kein weiteres Fortschreiten des Krank…	sehr unwahrscheinlich	eher unwahrscheinlich	weder noch	eher wahrscheinlich	sehr wahrscheinlich
	milde Infektionen	□	□	□	□	□
	schwerwiegende Infektionen	□	□	□	□	□
	Bluthochdruck	□	□	□	□	□
	Reaktionen an der Injektionsstelle	□	□	□	□	□
	medikationsbedingte Hospitalisierungen	□	□	□	□	□
	schwerwiegende Blut-/ lymphatische Ereignisse (e.g. Lymphom, Tumor)	□	□	□	□	□
	Stellen Sie sich vor, Ihr Kind leidet an MPS in Verbindung mit Skelettanomalien (Dystosis Multiplex), Kleinwuchs, Gangstörungen, Energie- und Ausdauermangel. Früher oder später benötigt Ihr Kind einen Rollstuhl und noch mehr elterliche Fürsorge. Die aktuelle Symptomatik ist mild, aber deutlich und substantiell fortschreitend. Es besteht eine Chance von 50 %, dass eine Stabilisierung und kein weit…	sehr unwahrscheinlich	eher unwahrscheinlich	weder noch	eher wahrscheinlich	sehr wahrscheinlich
	milde Infektionen	□	□	□	□	□
	schwerwiegende Infektionen	□	□	□	□	□
	Bluthochdruck	□	□	□	□	□
	Reaktionen an der Injektionsstelle	□	□	□	□	□
	medikationsbedingte Hospitalisierungen	□	□	□	□	□
	schwerwiegende Blut-/ lymphatische Ereignisse (e.g. Lymphom, Tumor)	□	□	□	□	□
